# Supplementary material for: Evaluation of SSTR2 Expression in SI-NETs and Relation to Overall Survival after PRRT
Source: Cancers (Basel). 2021 Apr 23;13(9):2035. doi: 10.3390/cancers13092035 (PMC8122794; doi:10.3390/cancers13092035)
Supplement: Supplementary file 1 [file cancers-13-02035-s001.zip]

Archive with 1 entries (1 files):
- cancers-1158118_Supplementary_Final.pdf
